# Supplementary material for: Novel MRI deformation-heterogeneity radiomic features are associated with molecular subgroups and overall survival in pediatric medulloblastoma: Preliminary findings from a multi-institutional study
Source: Front Oncol. 2022 Dec 21;12:915143. doi: 10.3389/fonc.2022.915143 (PMC9811390; doi:10.3389/fonc.2022.915143)
Supplement: Supplementary file 1 [file DataSheet_1.xlsx]

## Sheet: Read Me
Novel MRI deformation-heterogeneity radiomic features are associated with molecular subgroups and overall survival in pediatric Medulloblastoma: Preliminary Findings from a Multi-Institutional Study
Sukanya Iyer 1*, Marwa Ismail 2*, Benita Tamrazi 3, Ralph Salloum 4, Peter de Blank 5, Ashley Margol 3, Ramon Correa 1, Jonathan Chen 1, Kaustav Bera 1, Volodymyr Statsevych 6, Mai-Lan Ho 7, Pranjal Vaidya 1, Ruchika Verma 1, Debra Hawes 3, Alexander Judkins 3, Anant Madabhushi7, Pallavi Tiwari 2
1Department of Biomedical Engineering, Case Western Reserve University, 2 Department of Radiology, University of Wisconsin-Madison Cleveland, OH 44106 3Department of Pathology, Children’s Hospital Los Angeles, Los Angeles, CA 4Division of Hematology, Oncology & Bone Marrow Transplant, Nationwide Children’s Hospital, Columbus, OH 5Division of Oncology, Cincinnati Children’s Hospital Medical Center…
Corresponding Author:
Marwa Ismail
mxi125@case.edu
Sheet 1: Clinical Features for CCHMC dataset
Sheet 2: Clinical Features for CHLA dataset
Sheet 3: Results-Univariate Analysis
Sheet 4: Results-Multivariate Analysis
Sheet 5: Semantic Features Experiment
Sheet 6: Statistical tests between the stratification approaches

## Sheet: U. Cinn.
ID	RPACS_ID	Standard Risk vs High Risk at diagnosis	Metastatic disease at diagnosis	Surgical resection at first treatment (subtotal resection vs gross total resection)	Proton radiation at diagnosis	Treatment regimen at diagnosis	Cranialspinal radiation dose at diagnosis	Molecular subgroup
1	590_001	SR	no	GTR	no	ACNS0331	23.4Gy	SHH
2	590_002	SR	no	GTR	no	ACNS0331	23.4Gy	Group3
3	590_003	SR	no	GTR	yes	ACNS0331	23.4Gy	Group4
4	590_004	HR	yes	STR	yes	ACNS0332	36Gy
5	590_005	SR	no	GTR	yes	ACNS0331	23.4Gy
6	590_006	HR	no	STR	no	A99702	36Gy	Group4
8	590_008	HR	no	GTR	yes	SJMB03	36Gy	SHH
9	590_009	HR	no	GTR	yes	ACNS0332	36Gy
10	590_010	HR	no	STR	no	A9961 regimen A	36Gy	SHH
11	590_011	HR	no	STR	no	HeadStart III	none, 36 Gy at recurrence
12	590_012	HR	no	GTR	no	A99703	36Gy	Group4
13	590_013	HR	yes	GTR	yes	ACNS0332	36Gy	Group4
14	590_014	HR	no	GTR	no	A99703	none, focal radiation alone	Group3
15	590_015	SR	no	GTR	yes	ACNS0331	23.4Gy	WNT
16	590_016	SR	no	GTR	yes	ACNS0331	23.4Gy	Group4
17	590_017	SR	no	GTR	yes	CCG 9921 regimen A	none, 36 Gy at recurrence	SHH
18	590_018	HR	no	GTR	no	CCG 9921 regimen A	none	SHH
19	590_019	SR	no	GTR	yes	unknown (transfer of care)	23.4Gy	Group4
20	590_020	SR	no	GTR	yes	ACNS0331	23.4Gy	WNT
22	590_022	SR	no	GTR	no	ACNS0331	23.4Gy	WNT
23	590_023	SR	no	GTR	no	ACNS0331	23.4Gy	Group3
24	590_024	HR	no	GTR	yes	ACNS0332	36Gy	Group3
25	590_025	HR	no	GTR	no	SJMB96	23.4Gy	Group4
26	590_026	HR	no	GTR	no	ACNS0332	36Gy	SHH
27	590_027	SR	no	GTR	yes	ACNS0331	23.4Gy	SHH
29	590_029	HR	yes	STR	yes	ACNS0332	36Gy
31	590_031	HR	no	STR	yes	unknown (transfer of care)	36Gy
32	590_032	SR	no	GTR	yes	ACNS0331	23.4Gy	Group4
33	590_033	SR	no	GTR	yes	ACNS0331	23.4Gy	WNT
34	590_034	HR	no	GTR	yes	ACNS0332	36Gy	Group3
35	590_035	SR	no	GTR	no	A9921 regimen A	none	SHH
36	590_036	HR	yes	GTR	yes	SJMB96	36Gy	Group4
37	590_037	SR	no	GTR	no	ACNS0331	23.4Gy	Group4
38	590_038	HR	no	GTR	no	ACNS0332	36Gy	Group4
39	590_039	SR	no	STR	yes	ACNS0331	23.4Gy	Group4
40	590_040	SR	no	STR	yes	ACNS0331	23.4Gy	Group4
41	590_041	HR	no	GTR	no	ACNS0331	23.4Gy
42	590_042	SR	no	GTR	no	ACNS0331	23.4Gy	WNT
43	590_043	SR	no	GTR	no	Headstart IV	none
44	590_044	unknown	unknown	unknown	no	A9961	23.4Gy	WNT
45	590_045	HR	yes	STR	yes	ACNS0332	36Gy
46	590_046	SR	no	GTR	yes	ACNS0331	23.4Gy	Group4

## Sheet: CHLA
Number	RPACS_ID	Standard Risk vs High Risk at diagnosis	Metastatic disease at diagnosis	Surgical resection at first treatment (subtotal resection vs gross total resection)	Proton radiation at diagnosis	Treatment regimen at diagnosis	Cranialspinal radiation dose at diagnosis (Centigray )	Molecular Subgroup
1	1008-5	high	yes (M3)	GTR	no	Head start III with CSI	unknown
2	1019-5	standard	no	GTR	no	Head start III	none	Group4
3	1020-5	high	no	GTR	no	Head Start III	none	SHH
4	1022-5	standard	no	GTR	no	ACNS0331	2340
5	1027-5	standard	no	GTR	no	ACNS0331	2340	WNT
6	1029-5	standard	no	GTR	no	ACNS0331	2340	Group4
7	1031-5	standard	no	GTR	no	ACNS0331	2340	SHH
8	1053-5	high	no	STR	no	Head start III	none	Group4
9	1061-5	high	no	GTR	no	Head start I	none	SHH
10	1066-5	standard	no	GTR	no	CSI + chemo not as per protocol	1800	Group4
11	1094-5	standard	no	GTR	no	induction as per head start III then CSI	unknown
12	2003-5	high	yes (M3)	GTR	no	head start for grown ups + CSI	3600 to spine, 3000 brain	Group4
13	2015-5	high	no	GTR	no	CCG 99703	none	SHH
14	2018-5	high	yes (M3)	STR	no	Heaad start III	none
15	2024-5	standard	no	GTR	no	ACNS0331	2340	WNT
16	2041-5	standard	no	GTR	no	ACNS0331	2340	Group4
17	2044-5	high	yes (M3)	GTR	no	CCG99701	3600
18	2055-5	high	no	STR	no	Head start III with CSI	1800
19	4000-5	high	yes (M2)	STR	no	Head Start II with CSI	2340
20	4001-5	standard	no	GTR	no	ACNS0331	2340
21	4002-5	high	no	STR	no	CSI + chemo	unknown
22	4003-5	standard	no	GTR	no	Head start II	none
23	4021-5	standard	no	GTR	no	CCG9961	2340	Group4
24	4023-5	high	no	GTR	no	CCG99703	none	Group4
25	4024-5	standard	no	GTR	no	ACNS0331	2340	SHH
26	4026-5	standard	no	GTR	no	no treatment	N/A	SHH
27	4027-5	standard	no	GTR	no	unknown		SHH
28	4028-5	high	no	GTR	no	Head start III	none	Group3
29	4030-5	high	yes (M2)	GTR	no	head start II	None	Group3
30	4049-5	standard	no	GTR	no	ACNS0331	2340	Group3
31	4051-5	high	yes (M3)	GTR	no	HSII x 3 cycles, then CSI followed by TMZ and cis-RA	3600	Group3
32	4052-5	standard	no	GTR	no	ACNS0331	2340	Group4
33	4057-5	standard	no	GTR	no	ACNS0331	2340	Group4
34	4075-5	high	yes (M3)	STR	no	Head start 2 x 3 cycles then CSI	3600
35	4085-5	high	no	GTR	no	Head start III	none	SHH
36	4108-5	high	no	GTR	no	CCG 99703	focal XRT (5400)	Group4
37	4111-5	standard	no	GTR	no	ACNS0331	2340	Group3
38	4112-5	high	no	GTR	no	CCG99703	none	SHH
39	4113-5	standard	no	GTR	no	CCG9961	2340	Group4
40	4114-5	high	yes (M1)	GTR	no	Heaad start III	none	SHH
41	4115-5	standard	no	GTR	no	ACNS0331	2340	Group4
42	4116-5	standard	no	GTR	no	Head Start I	none	SHH
43	4118-5	high	yes (M3)	STR	no	Head start II	none
44	4119-5	high	yes (M3)	GTR	no	Head start for grown-ups + CSI	3600	Group4
45	4120-5	standard	no	GTR	no	ACNS0331	2340
46	4123-5	high	M3	STR	no	head start 2 induction (no HD chemo + CSI	1800 to brain, 2310 to spine	Group4
47	4177-5	high	yes (M2)	GTR	yes	head start 2 + CSI	1980	Group4
48	4187-5	high	yes (M2)	STR	no	PBTC-026	focal XRT (5400)	SHH
49	4237-5	standard	no	GTR	no	Heaad start III	none	SHH
50	4238-5	standard	no	GTR	no	ACNS0331	2340	Group4
51	4256-5	standard	no	GTR	no	ACNS0332 with reduced CSI	2340
52	4261-5	high	yes (M3)	STR	no	ACNS0332	3600	Group3
53	4296-5	high	yes (M1)	GTR	no	ACNS0332	3600	Group4

## Sheet: Results-Univariate Analysis
Cox regression analysis (Univariate Analysis)
Analysis	Feature	Stratum	Entire cohort
			Hazard ratio	C-Index	p-value
Uni-variable	Chang's stratification (N=88)	High Risk	1	0.546 (se = 0.072)	0.97
		Standard risk	0.98
	Molecular sub-type (N=71)*	G3	1	0.624 (se = 0.064 )	0.79
		G4	0.59
		WNT	0.48
		SHH	0.8
	Metastasis (N=88)*	Absent	1	0.5 (se = 0.05 )	0.8
		Present	0.96
	Extent of Resection (N=88)*	GTR	1	0.536 (se = 0.047 )	0.3
		STR	2.03
	Tumor Volume (N=88)*		1.17	0.552 (se = 0.065 )	0.2

## Sheet: Results-Multivariate Analysis
Cox regression analysis (Multivariate Analysis)
Analysis	Feature	Stratum	Training cohort			Independent Test cohort
			Hazard ratio	C-Index	p-value	Hazard ratio	C-Index	p-value
Univariable	RRS (N=88)* Train: N= 60, number of events= 15 Test: N= 28, number of events= 5	Standard risk	1	0.707 (se = 0.084 )	0.00029	1	0.44 (se = 0.106 )	0.48
		High Risk	5.9 (2-18)			1.9 (0.31-11)
Multivariable	Chang's stratification + RRS (N=71)*	RRS	2.46	0.695 (se = 0.081 )	0.002	0.8203	0.532 (se = 0.148 )	0.7
		Chang's High risk	1			1
		Chang's Standard Risk	1.244			0.4707
	Molecular sub-type + RRS (N=71)*	RRS	2.4602	0.751 (se = 0.083 )	0.002	0.8228	0.812 (se = 0.087 )	0.4
		G3	1			1
		G4	0.2007			0.9228
		WNT	0.2072			1.302
		SHH	0.149			2.7275
	Chang's stratification + Molecular sub-type + RRS (N=71)* Train: N=49, 14 events Test: N=22, 3 events	RRS	2.57	0.746 (se = 0.079 )	0.005	0.8364	0.792 (se = 0.093 )	0.5
		Chang's High risk	1			1
		Chang's Standard Risk	0.9803			0.63
		G3	1			1
		G4	0.2253			1.3893
		WNT	0.1601			2.0527
		SHH	0.155			3.4969

## Sheet: Semantic Features Experiment
1	Tumor location horizontal
	Multi group								2X2 groups
	Midline	Lateral	Total						Midline	Lateral	Total
WNT	5	3	8					WNT/SHH	15	14	29
SHH	10	11	21					G3/G4/Tr	51	1	52
G3	11	0	11					Total	66	15	81
G4	31	1	32
G3/G4	9	0	9
Total	66	15	81
2	Tumor location vertical
	Superior going into central	Central	Inferior	Total					Superior going into central	Central	Inferior	Total
WNT	1	5	2	8				WNT/SHH	8	13	8	29
SHH	7	8	6	21				G3/G4/Tr	4	32	16	52
G3	0	6	5	11				Total	12	45	24	81
G4	3	20	9	32
G3/G4	1	6	2	9
Total	12	45	24	81
3	Brainstem involvement
	Abuts/Involved	Not Involved	Total						Abuts/Involved	Not Involved	Total
WNT	4	4	8					WNT/SHH	15	14	29
SHH	11	10	21					G3/G4/Tr	51	1	52
G3	11	0	11					Total	66	15	81
G4	31	1	32
G3/G4	9	0	9
Total	66	15	81
4	Contrast Uptake
	Low	Medium	High	Total					Low	Medium	High	Total
WNT	2	6	0	8				WNT/SHH	3	26	0	29
SHH	1	20	0	21				G3/G4/Tr	22	19	11	52
G3	1	1	9	11				Total	25	45	11	81
G4	16	14	2	32
G3/G4	5	4	0	9
Total	25	45	11	81
5	Necrosis
	No	Yes	Total						No	Yes	Total
WNT	5	3	8					WNT/SHH	16	13	29
SHH	11	10	21					G3/G4/Tr	29	23	52
G3	5	6	11					Total	45	36	81
G4	17	15	32
G3/G4	7	2	9
Total	45	36	81

## Sheet: Dependence tests
			McNemar's Test (RRS and Chang's)
		RRS
		Standard-risk	High-risk	Total
Chang's	Standard-risk	25	20	45	p-value = 0.44
	High-risk	20	23	43
	Total	45	43	88
			Chi-square test of independence (RRS and molecular information)
			RRS
			Standard-risk	High-risk	Total
		WNT	4	3	7
		SHH	9	12	21	p-value = 0.86
	Molecular Subgroup	G3	6	5	11
		G4	16	16	32
		Total	35	36	71
